# Supplementary material for: Co-existence of Network Architectures Supporting the Human Gut Microbiome
Source: iScience. 2019 Nov 21;22:380–91. doi: 10.1016/j.isci.2019.11.032 (PMC6911941; doi:10.1016/j.isci.2019.11.032)
Supplement: Table S1. Consensus Assignment of OTUs to Community Label from the Original Microbiome Dataset, Related to Figure 2B–2D and Table 1 [file mmc2.xlsx]

## Sheet: Sheet1
Community	Operational Taxonomic Unit Classification
I	p__Bacteroidetes__g__Parabacteroides__s__distasonis_1217	p__Bacteroidetes__g__Bacteroides_2340
	p__Bacteroidetes__g__Parabacteroides_11	p__Bacteroidetes__g__Bacteroides_2302
	p__Bacteroidetes__g__Odoribacter_44	p__Bacteroidetes__g__Bacteroides_2271
	p__Bacteroidetes__g__Butyricimonas_113	p__Bacteroidetes__g__Bacteroides_2237
	p__Bacteroidetes__g__Bacteroides__s__uniformis_830	p__Bacteroidetes__g__Bacteroides_2200
	p__Bacteroidetes__g__Bacteroides__s__uniformis_7	p__Bacteroidetes__g__Bacteroides_2024
	p__Bacteroidetes__g__Bacteroides__s__uniformis_2196	p__Bacteroidetes__g__Bacteroides_1978
	p__Bacteroidetes__g__Bacteroides_911	p__Bacteroidetes__g__Bacteroides_1716
	p__Bacteroidetes__g__Bacteroides_39	p__Bacteroidetes__g__Bacteroides_1655
	p__Bacteroidetes__g__Bacteroides_2513	p__Bacteroidetes__g__Bacteroides_1453
	p__Bacteroidetes__g__Bacteroides_2396	p__Bacteroidetes__f__Rikenellaceae_1482
	p__Bacteroidetes__g__Bacteroides_238	p__Bacteroidetes__g__Bacteroides_2355
II	p__Bacteroidetes__g__Bacteroides_2641	p__Bacteroidetes__g__Bacteroides_2144
	p__Bacteroidetes__g__Bacteroides_2638	p__Bacteroidetes__g__Bacteroides_2041
	p__Bacteroidetes__g__Bacteroides_2630	p__Bacteroidetes__g__Bacteroides_2004
	p__Bacteroidetes__g__Bacteroides_2629	p__Bacteroidetes__g__Bacteroides_1980
	p__Bacteroidetes__g__Bacteroides_2479	p__Bacteroidetes__g__Bacteroides_1893
	p__Bacteroidetes__g__Bacteroides_2442	p__Bacteroidetes__g__Bacteroides_1856
	p__Bacteroidetes__g__Bacteroides_2409	p__Bacteroidetes__g__Bacteroides_1789
	p__Bacteroidetes__g__Bacteroides_2386	p__Bacteroidetes__g__Bacteroides_1690
	p__Bacteroidetes__g__Bacteroides_2333	p__Bacteroidetes__g__Bacteroides_1637
	p__Bacteroidetes__g__Bacteroides_2322	p__Bacteroidetes__g__Bacteroides_1547
	p__Bacteroidetes__g__Bacteroides_2291	p__Bacteroidetes__g__Bacteroides_1512
	p__Bacteroidetes__g__Bacteroides_2280	p__Bacteroidetes__g__Bacteroides_1501
	p__Bacteroidetes__g__Bacteroides_2232	p__Bacteroidetes__g__Bacteroides_1417
	p__Bacteroidetes__g__Bacteroides_2229	p__Bacteroidetes__g__Bacteroides_1400
	p__Bacteroidetes__g__Bacteroides_2191	p__Bacteroidetes__g__Bacteroides_1304
III	p__Firmicutes__g__Pseudobutyrivibrio_524	p__Firmicutes__f__Lachnospiraceae_2037
	p__Firmicutes__g__Pseudobutyrivibrio_1031	p__Firmicutes__f__Lachnospiraceae_2020
	p__Firmicutes__g__Oscillospira_68	p__Firmicutes__f__Lachnospiraceae_1989
	p__Firmicutes__g__Lachnospira_1836	p__Firmicutes__f__Lachnospiraceae_1912
	p__Firmicutes__g__Faecalibacterium__s__prausnitzii_1472	p__Firmicutes__f__Lachnospiraceae_1906
	p__Firmicutes__f__Ruminococcaceae_1875	p__Firmicutes__f__Lachnospiraceae_1882
	p__Firmicutes__f__Ruminococcaceae_1701	p__Firmicutes__f__Lachnospiraceae_1859
	p__Firmicutes__f__Lachnospiraceae_908	p__Firmicutes__f__Lachnospiraceae_1807
	p__Firmicutes__f__Lachnospiraceae_553	p__Firmicutes__f__Lachnospiraceae_1797
	p__Firmicutes__f__Lachnospiraceae_365	p__Firmicutes__f__Lachnospiraceae_1795
	p__Firmicutes__f__Lachnospiraceae_28	p__Firmicutes__f__Lachnospiraceae_1787
	p__Firmicutes__f__Lachnospiraceae_2626	p__Firmicutes__f__Lachnospiraceae_1775
	p__Firmicutes__f__Lachnospiraceae_2610	p__Firmicutes__f__Lachnospiraceae_1766
	p__Firmicutes__f__Lachnospiraceae_2500	p__Firmicutes__f__Lachnospiraceae_1714
	p__Firmicutes__f__Lachnospiraceae_2369	p__Firmicutes__f__Lachnospiraceae_1683
	p__Firmicutes__f__Lachnospiraceae_2368	p__Firmicutes__f__Lachnospiraceae_1680
	p__Firmicutes__f__Lachnospiraceae_2350	p__Firmicutes__f__Lachnospiraceae_1669
	p__Firmicutes__f__Lachnospiraceae_2268	p__Firmicutes__f__Lachnospiraceae_1654
	p__Firmicutes__f__Lachnospiraceae_2258	p__Firmicutes__f__Lachnospiraceae_1623
	p__Firmicutes__f__Lachnospiraceae_2211	p__Firmicutes__f__Lachnospiraceae_1616
	p__Firmicutes__f__Lachnospiraceae_2204	p__Firmicutes__f__Lachnospiraceae_1537
	p__Firmicutes__f__Lachnospiraceae_2174	p__Firmicutes__f__Lachnospiraceae_1502
	p__Firmicutes__f__Lachnospiraceae_2173	p__Firmicutes__f__Lachnospiraceae_1409
	p__Firmicutes__f__Lachnospiraceae_2145	p__Firmicutes__f__Lachnospiraceae_1381
	p__Firmicutes__f__Lachnospiraceae_2103	p__Firmicutes__f__Lachnospiraceae_1366
	p__Firmicutes__f__Lachnospiraceae_1270
IV	p__Proteobacteria__g__Sutterella_55	p__Firmicutes__f__Lachnospiraceae_799
	p__Proteobacteria__g__Desulfovibrio_31	p__Firmicutes__f__Lachnospiraceae_735
	p__Proteobacteria__f__Enterobacteriaceae_2018	p__Firmicutes__f__Lachnospiraceae_700
	p__Proteobacteria__f__Enterobacteriaceae_1950	p__Firmicutes__f__Lachnospiraceae_2402
	p__Proteobacteria_849	p__Firmicutes__f__Lachnospiraceae_2305
	p__Fusobacteria__g__Fusobacterium_92	p__Firmicutes__f__Lachnospiraceae_2301
	p__Firmicutes__o__Clostridiales_67	p__Firmicutes__f__Lachnospiraceae_2242
	p__Firmicutes__o__Clostridiales_63	p__Firmicutes__f__Lachnospiraceae_1934
	p__Firmicutes__o__Clostridiales_33	p__Firmicutes__f__Lachnospiraceae_1892
	p__Firmicutes__g__Veillonella__s__dispar_78	p__Firmicutes__f__Lachnospiraceae_1848
	p__Firmicutes__g__Veillonella__s__dispar_158	p__Firmicutes__f__Lachnospiraceae_1803
	p__Firmicutes__g__Streptococcus__s__infantis_52	p__Firmicutes__f__Lachnospiraceae_1750
	p__Firmicutes__g__Streptococcus_77	p__Firmicutes__f__Lachnospiraceae_1661
	p__Firmicutes__g__SMB53_24	p__Firmicutes__f__Lachnospiraceae_1496
	p__Firmicutes__g__Ruminococcus_436	p__Firmicutes__f__Lachnospiraceae_1421
	p__Firmicutes__g__Ruminococcus_36	p__Firmicutes__f__Lachnospiraceae_1349
	p__Firmicutes__g__Ruminococcus_2234	p__Firmicutes__f__Lachnospiraceae_1261
	p__Firmicutes__g__Ruminococcus_109	p__Firmicutes__f__Lachnospiraceae_1259
	p__Firmicutes__g__Roseburia_2275	p__Firmicutes__f__Lachnospiraceae_1257
	p__Firmicutes__g__Oscillospira_171	p__Firmicutes__f__Lachnospiraceae_1163
	p__Firmicutes__g__Oscillospira_156	p__Firmicutes__f__Lachnospiraceae_1118
	p__Firmicutes__g__Oscillospira_1490	p__Firmicutes__f__Christensenellaceae_56
	p__Firmicutes__g__Oscillospira_143	p__Bacteroidetes__f__Rikenellaceae_80
	p__Firmicutes__g__Oscillospira_114	p__Bacteroidetes__f__Rikenellaceae_74
	p__Firmicutes__g__Oscillospira_101	p__Bacteroidetes__f__Rikenellaceae_5
	p__Firmicutes__g__Moryella_1133	p__Firmicutes__f__Ruminococcaceae_2231
	p__Firmicutes__g__Lachnospira_40	p__Firmicutes__f__Ruminococcaceae_1748
	p__Firmicutes__g__Faecalibacterium__s__prausnitzii_2434	p__Bacteroidetes__f__Rikenellaceae_25
	p__Firmicutes__g__Faecalibacterium__s__prausnitzii_2327	p__Actinobacteria__g__Rothia__s__mucilaginosa_135
	p__Firmicutes__g__Faecalibacterium_2519	p__Actinobacteria__g__Eggerthella__s__lenta_140
	p__Firmicutes__g__Blautia__s__producta_402	p__Actinobacteria__g__Collinsella__s__aerofaciens_15
	p__Firmicutes__g__Blautia_1077	p__Actinobacteria__g__Bifidobacterium__s__longum_72
V	p__Proteobacteria__g__Sutterella_37	p__Firmicutes__f__Erysipelotrichaceae_22
	p__Proteobacteria__g__Sutterella_1190	p__Firmicutes__f__Erysipelotrichaceae_106
	p__Proteobacteria__g__Pelomonas_166	p__Firmicutes__f__Christensenellaceae_64
	p__Proteobacteria__g__Haemophilus__s__parainfluenzae_58	p__Bacteroidetes__g__Prevotella__s__copri_27
	p__Proteobacteria__g__Bilophila_30	p__Bacteroidetes__g__Parabacteroides__s__distasonis_48
	p__Proteobacteria__f__Enterobacteriaceae_2558	p__Bacteroidetes__g__Parabacteroides__s__distasonis_397
	p__Proteobacteria__f__Enterobacteriaceae_2	p__Bacteroidetes__g__Parabacteroides__s__distasonis_299
	p__Firmicutes__o__Clostridiales_170	p__Bacteroidetes__g__Parabacteroides__s__distasonis_1886
	p__Firmicutes__g__Ruminococcus_1179	p__Bacteroidetes__g__Parabacteroides__s__distasonis_1865
	p__Firmicutes__g__Roseburia_1562	p__Bacteroidetes__g__Parabacteroides__s__distasonis_1627
	p__Firmicutes__g__Oscillospira_473	p__Bacteroidetes__g__Bacteroides__s__uniformis_2100
	p__Firmicutes__g__Oscillospira_26	p__Bacteroidetes__g__Bacteroides__s__ovatus_1201
	p__Firmicutes__g__Oscillospira_2112	p__Bacteroidetes__g__Bacteroides__s__fragilis_461
	p__Firmicutes__g__Lachnospira_2430	p__Bacteroidetes__g__Bacteroides__s__fragilis_12
	p__Firmicutes__g__Holdemania_153	p__Bacteroidetes__g__Bacteroides_975
	p__Firmicutes__g__Faecalibacterium__s__prausnitzii_1895	p__Bacteroidetes__g__Bacteroides_929
	p__Firmicutes__g__Faecalibacterium__s__prausnitzii_1222	p__Bacteroidetes__g__Bacteroides_789
	p__Firmicutes__g__Faecalibacterium__s__prausnitzii_1209	p__Bacteroidetes__g__Bacteroides_704
	p__Firmicutes__g__Faecalibacterium__s__prausnitzii_1183	p__Bacteroidetes__g__Bacteroides_54
	p__Firmicutes__g__Faecalibacterium__s__prausnitzii_1067	p__Bacteroidetes__g__Bacteroides_3
	p__Firmicutes__g__Faecalibacterium_2605	p__Bacteroidetes__g__Bacteroides_2631
	p__Firmicutes__g__Blautia__s__obeum_8	p__Bacteroidetes__g__Bacteroides_2625
	p__Firmicutes__g__Blautia_2534	p__Bacteroidetes__g__Bacteroides_2007
	p__Firmicutes__g__Blautia_1811	p__Bacteroidetes__g__Bacteroides_1153
	p__Firmicutes__g__Blautia_1673	p__Bacteroidetes__g__Bacteroides_1134
	p__Firmicutes__f__Ruminococcaceae_2118	p__Bacteroidetes__f__Barnesiellaceae_29
	p__Firmicutes__f__Lachnospiraceae_744	p__Bacteroidetes__f__Barnesiellaceae_118
	p__Firmicutes__f__Lachnospiraceae_2546	p__Firmicutes__f__Lachnospiraceae_2408
	p__Firmicutes__f__Lachnospiraceae_2518	p__Firmicutes__f__Lachnospiraceae_2162
	p__Firmicutes__f__Lachnospiraceae_2515	p__Firmicutes__f__Lachnospiraceae_1647
	p__Firmicutes__f__Lachnospiraceae_2475	p__Firmicutes__f__Lachnospiraceae_1640
	p__Firmicutes__f__Lachnospiraceae_2412	p__Firmicutes__f__Lachnospiraceae_1558
	p__Firmicutes__f__Lachnospiraceae_1143	p__Firmicutes__f__Lachnospiraceae_1503
	p__Actinobacteria__g__Actinomyces_254	p__Firmicutes__f__Lachnospiraceae_1188
VI	p__Proteobacteria__g__Sutterella_13	p__Firmicutes__f__Erysipelotrichaceae_18
	p__Firmicutes__g__Ruminococcus_6	p__Bacteroidetes__g__Bacteroides__s__eggerthii_38
	p__Firmicutes__f__Ruminococcaceae_45	p__Bacteroidetes__g__Bacteroides__s__caccae_21
	p__Firmicutes__f__Lachnospiraceae_501	p__Bacteroidetes__g__Bacteroides_2600
	p__Firmicutes__f__Lachnospiraceae_2606	p__Bacteroidetes__g__Bacteroides_2180
	p__Firmicutes__f__Lachnospiraceae_2199	p__Bacteroidetes__g__Bacteroides_2074
VII	p__Verrucomicrobia__g__Akkermansia__s__muciniphila_17	p__Firmicutes__f__Lachnospiraceae_9
	p__Proteobacteria__g__Sutterella_16	p__Firmicutes__f__Lachnospiraceae_2609
	p__Proteobacteria__g__Ralstonia_198	p__Firmicutes__f__Lachnospiraceae_2603
	p__Firmicutes__g__Streptococcus__s__luteciae_131	p__Firmicutes__f__Lachnospiraceae_260
	p__Firmicutes__g__Ruminococcus_848	p__Firmicutes__f__Lachnospiraceae_2482
	p__Firmicutes__g__Pseudobutyrivibrio_1495	p__Firmicutes__f__Lachnospiraceae_2471
	p__Firmicutes__g__Phascolarctobacterium_32	p__Firmicutes__f__Lachnospiraceae_2463
	p__Firmicutes__g__Oscillospira_698	p__Firmicutes__f__Lachnospiraceae_2423
	p__Firmicutes__g__Oscillospira_62	p__Firmicutes__f__Lachnospiraceae_2418
	p__Firmicutes__g__Oscillospira_35	p__Firmicutes__f__Lachnospiraceae_2416
	p__Firmicutes__g__Oscillospira_2155	p__Firmicutes__f__Lachnospiraceae_2376
	p__Firmicutes__g__Lachnobacterium_504	p__Firmicutes__f__Lachnospiraceae_1436
	p__Firmicutes__g__Faecalibacterium__s__prausnitzii_1698	p__Firmicutes__f__Lachnospiraceae_1322
	p__Firmicutes__g__Faecalibacterium__s__prausnitzii_1	p__Firmicutes__f__Lachnospiraceae_1142
	p__Firmicutes__g__Faecalibacterium_2492	p__Firmicutes__f__Lachnospiraceae_1038
	p__Firmicutes__g__Faecalibacterium_2456	p__Firmicutes__f__Lachnospiraceae_1024
	p__Firmicutes__g__Faecalibacterium_2292	p__Firmicutes__f__Gemellaceae_104
	p__Firmicutes__g__Faecalibacterium_2228	p__Bacteroidetes__g__Parabacteroides__s__distasonis_1550
	p__Firmicutes__g__Faecalibacterium_1931	p__Bacteroidetes__g__Bacteroides__s__ovatus_2206
	p__Firmicutes__g__Eubacterium__s__dolichum_133	p__Bacteroidetes__g__Bacteroides__s__ovatus_1790
	p__Firmicutes__g__Eubacterium__s__biforme_51	p__Bacteroidetes__g__Bacteroides__s__ovatus_1505
	p__Firmicutes__g__Dorea__s__formicigenerans_23	p__Bacteroidetes__g__Bacteroides__s__ovatus_10
	p__Firmicutes__g__Coprococcus__s__catus_1146	p__Bacteroidetes__g__Bacteroides__s__fragilis_1185
	p__Firmicutes__g__Coprococcus_283	p__Bacteroidetes__g__Bacteroides_926
	p__Firmicutes__g__Coprococcus_218	p__Bacteroidetes__g__Bacteroides_404
	p__Firmicutes__g__Coprococcus_2089	p__Bacteroidetes__g__Bacteroides_403
	p__Firmicutes__g__Coprococcus_1296	p__Bacteroidetes__g__Bacteroides_2623
	p__Firmicutes__g__Coprococcus_1168	p__Bacteroidetes__g__Bacteroides_2608
	p__Firmicutes__g__Coprococcus_1144	p__Bacteroidetes__g__Bacteroides_2553
	p__Firmicutes__g__Clostridium_102	p__Bacteroidetes__g__Bacteroides_14
	p__Firmicutes__g__Blautia__s__producta_899	p__Bacteroidetes__g__Bacteroides_1286
	p__Firmicutes__g__Blautia_1353	p__Bacteroidetes__g__Bacteroides_1220
	p__Firmicutes__g__Anaerostipes_50	p__Bacteroidetes__g__Bacteroides_1210
	p__Firmicutes__g__Anaerostipes_105	p__Bacteroidetes__g__Bacteroides_1187
	p__Firmicutes__f__Ruminococcaceae_4	p__Bacteroidetes__g__Bacteroides_1184
	p__Firmicutes__f__Ruminococcaceae_34	p__Bacteroidetes__g__Bacteroides_1172
	p__Firmicutes__f__Ruminococcaceae_312	p__Bacteroidetes__g__Bacteroides_117
	p__Firmicutes__f__Ruminococcaceae_2484	p__Bacteroidetes__g__Bacteroides_1075
	p__Firmicutes__f__Mogibacteriaceae_142	p__Bacteroidetes__g__Bacteroides_1018
	p__Bacteroidetes__g__Bacteroides_93	p__Bacteroidetes__g__Bacteroides_1016
VIII	p__Firmicutes__g__Shuttleworthia_788	p__Firmicutes__f__Lachnospiraceae_2069
	p__Firmicutes__g__Ruminococcus__s__gnavus_1100	p__Firmicutes__f__Lachnospiraceae_1916
	p__Firmicutes__g__Ruminococcus__s__bromii_79	p__Firmicutes__f__Lachnospiraceae_1864
	p__Firmicutes__g__Lachnospira_1361	p__Firmicutes__f__Lachnospiraceae_1796
	p__Firmicutes__g__Granulicatella_125	p__Firmicutes__f__Lachnospiraceae_1793
	p__Firmicutes__g__Faecalibacterium__s__prausnitzii_2447	p__Firmicutes__f__Lachnospiraceae_1780
	p__Firmicutes__f__Lachnospiraceae_869	p__Firmicutes__f__Lachnospiraceae_1731
	p__Firmicutes__f__Lachnospiraceae_2370	p__Firmicutes__f__Lachnospiraceae_1523
	p__Firmicutes__f__Lachnospiraceae_2346	p__Firmicutes__f__Lachnospiraceae_1442
	p__Firmicutes__f__Lachnospiraceae_2201	p__Firmicutes__f__Lachnospiraceae_1401
	p__Firmicutes__f__Lachnospiraceae_2178	p__Bacteroidetes__g__Bacteroides_83
	p__Firmicutes__f__Lachnospiraceae_215	p__Bacteroidetes__g__Bacteroides_717
	p__Firmicutes__f__Lachnospiraceae_2095
IX	p__Bacteroidetes__g__Bacteroides__s__caccae_2189	p__Bacteroidetes__g__Bacteroides_1903
	p__Bacteroidetes__g__Bacteroides__s__acidifaciens_46	p__Bacteroidetes__g__Bacteroides_1785
	p__Bacteroidetes__g__Bacteroides_349	p__Bacteroidetes__g__Bacteroides_1737
	p__Bacteroidetes__g__Bacteroides_2543	p__Bacteroidetes__g__Bacteroides_1688
	p__Bacteroidetes__g__Bacteroides_2326	p__Bacteroidetes__g__Bacteroides_1530
	p__Bacteroidetes__g__Bacteroides_2288	p__Bacteroidetes__g__Bacteroides_1419
	p__Bacteroidetes__g__Bacteroides_2254	p__Bacteroidetes__g__Bacteroides_1403
	p__Bacteroidetes__g__Bacteroides_2179	p__Bacteroidetes__g__Bacteroides_2015
